# Supplementary material for: Integrin Alpha-2 as a Potential Prognostic and Predictive Biomarker for Patients With Lower-Grade Glioma
Source: Front Oncol. 2021 Oct 27;11:738651. doi: 10.3389/fonc.2021.738651 (PMC8578896; doi:10.3389/fonc.2021.738651)
Supplement: Supplementary Table 1 — Clinical molecular information of patients with glioma involved in this study. [file Table_1.xlsx]

## Sheet: Sheet1
TABLE 1 | Clinicopathological and molecular information of glioma patients included in this study
Features	Total （n=999）	TCGA （n=408）	CGGAseq1 （n=420）	CGGAseq2 （n=171）
Overall survival (years)
Median (range)	2.53 (0.08-17.34)	1.33 (0.10-17.34)	3.95 (0.14-13.78)	5.90 (0.08-13.18)
<5	705 (70.57%)	358 (87.75%)	264 (62.86%)	83 (48.54%)
≥5	294 (29.43%)	50 (12.25%)	156 (37.14%)	88 (51.46%)
Age (years)
Median (range)	40 (10-87)	41 (14-87)	40 (11-72)	39 (10-74)
<40	463 (46.35%)	185 (45.34%)	190 (45.24%)	88 (51.46%)
≥40	535 (53.55%)	223 (54.66%)	229 (54.52%)	83 (48.54%)
NA	1 (0.10%)	0 (0.00%)	1 (0.24%)	0 (0.00%)
Gender
Male	567 (56.76%)	226 (55.39%)	235 (55.95%)	106 (61.99%)
Female	432 (43.24%)	182 (44.61%)	185 (44.05%)	65 (38.01%)
WHO grade
WHOⅡ	466 (46.65%)	196 (48.04%)	173 (41.19%)	97 (56.73%)
WHOⅢ	534 (53.45%)	212 (51.96%)	248 (59.05%)	74 (43.27%)
IDH mutation status
Mutant	745 (74.57%)	331 (81.13%)	288 (68.57%)	126 (73.68%)
Wild	213 (21.32%)	75 (18.38%)	94 (22.38%)	44 (25.73%)
NA	41 (4.10%)	2 (0.49%)	38 (9.05%)	1 (0.58%)
1p/19q codeletion status
Non-codeletion	641 (64.16%)	270 (66.18%)	257 (61.19%)	114 (66.67%)
Codeletion	318 (31.83%)	138 (33.82%)	125 (29.76%)	55 (32.16%)
NA	40 (4.00%)	0 (0.00%)	38 (9.05%)	2 (1.17%)
MGMT promoter status
Methylated	623 (62.36%)	338 (82.84%)	200 (47.62%)	85 (49.71%)
Unmethylated	269 (26.93%)	70 (17.16%)	129 (30.71%)	70 (40.94%)
NA	107 (10.71%)	0 (0.00%)	91 (21.67%)	16 (9.36%)
