# Supplementary material for: Integrin Alpha-2 as a Potential Prognostic and Predictive Biomarker for Patients With Lower-Grade Glioma
Source: Front Oncol. 2021 Oct 27;11:738651. doi: 10.3389/fonc.2021.738651 (PMC8578896; doi:10.3389/fonc.2021.738651)
Supplement: Supplementary Table 2 — Univariate and multivariate Cox regression analyses based on clinical features (gender, age, grade, IDH, 1p/19q, and ITGA2) in three cohorts. [file Table_2.xlsx]

## Sheet: Sheet1
Table2. Univariate and multivariate Cox regression analysis.
Cohort	Univariate analysis					Mutivariate analysis
	HR	HR.95L	HR.95H	Pvalue		HR	HR.95L	HR.95H	Pvalue
TCGA
Gender	0.923505	0.590639	1.44396	0.727124		N/A	N/A	N/A	N/A
Age	3.36466	2.05727	5.50287	<0.001		3.66673	2.12874	6.3159	<0.001
Grade	3.33528	2.0166	5.51626	<0.001		2.47055	1.44107	4.23547	0.00100733
IDH	0.152917	0.0953326	0.245283	<0.001		0.366331	0.198961	0.674494	0.00126257
1p/19q	0.38468	0.215437	0.686879	0.00123896		0.505193	0.26547	0.96139	0.0375344
ITGA2	2.22683	1.71369	2.89363	<0.001		1.1036	1.01288	1.20245	0.0242969
CGGAseq1
Gender	1.05999	0.79873	1.40671	0.686572		N/A	N/A	N/A	N/A
Age	1.20809	0.910276	1.60334	0.190531		N/A	N/A	N/A	N/A
Grade	2.63434	1.90809	3.63703	<0.001		3.14206	2.19092	4.50612	<0.001
IDH	0.471115	0.345825	0.641796	<0.001		0.648863	0.451188	0.933145	0.0196364
1p/19q	0.357323	0.246651	0.517655	<0.001		0.452035	0.301156	0.678503	<0.001
ITGA2	1.70613	1.41676	2.05459	<0.001		1.12934	1.03154	1.23641	0.00849168
CGGAseq2
Gender	0.649388	0.428118	0.98502	0.0422583		1.20242	0.746996	1.9355	0.447876
Age	1.15006	0.757905	1.74513	0.511092		N/A	N/A	N/A	N/A
Grade	3.70666	2.41006	5.70084	<0.001		2.29491	1.34299	3.92155	0.00237574
IDH	0.369734	0.238177	0.573955	<0.001		0.29017	0.159106	0.529196	0.0196364
1p/19q	0.156688	0.0827812	0.296581	<0.001		0.714714	0.379635	1.34554	0.298105
ITGA2	2.16417	1.64711	2.84355	<0.001		1.12572	1.03915	1.21951	0.00372545
